# Supplementary material for: Impact of Sociodemographic, Premorbid, and Injury-Related Factors on Patient-Reported Outcome Trajectories after Traumatic Brain Injury (TBI)
Source: J Clin Med. 2023 Mar 14;12(6):2246. doi: 10.3390/jcm12062246 (PMC10052290; doi:10.3390/jcm12062246)
Supplement: Supplementary file 1 [file jcm-12-02246-s001.zip]

Archive with 2 entries (2 files):
- S1_CENTER-TBI_Participants_and_Investigators.pdf
- S2_Tables_S1_S2.pdf
